# Supplementary material for: Misattribution of musical arousal increases sexual attraction towards opposite-sex faces in females
Source: PLoS One. 2017 Sep 11;12(9):e0183531. doi: 10.1371/journal.pone.0183531 (PMC5593195; doi:10.1371/journal.pone.0183531)
Supplement: S1 File — (XLSX) [file pone.0183531.s003.xlsx]

## Sheet: Dataset
group	gender	age	relationship_status	desire_children	role_music_life	classical_music	passive_music	active_music	concert_music	years_musictrain	liking_piano_music	MDBF_GS	MDBF_WM	MDBF_RU	one_night_stand	long_term_relation	attractive_control	attractive_lp	attractive_lu	attractive_hp	attractive_hu	dating_control	dating_lp	dating_lu	dating_hp	dating_hu
1	2	26	2	1	4	5	3	5	2	0	5	19	20	18	1	7	4.55	5.15	5.35	5.2	5.25	3.85	4.4	4.6	4.4	4.55
1	2	19	1	1	4	3	7	3	4	0	5	17	12	14	3	2	3.2	2.3	2.4	2.3	2.3	1.15	1	1	1.05	1
1	2	20	1	2	4	2	7	2	1	2	5	18	12	16	3	3	4.45	4.55	4.45	4.3	4.15	4.25	4.55	5.1	4.8	4.8
1	2	24	2	1	7	4	7	7	3	0	7	18	20	18	5	7	5.45	5.3	5.35	5.5	5.4	3.85	3.75	4.05	3.85	3.85
1	2	24	2	1	7	6	7	1	2	0	7	19	14	19	7	7	3.6	3.95	3.5	3.4	3.75	2.75	2.95	2.5	2.3	2.6
1	2	24	1	2	6	6	7	5	5	0	7	19	19	19	3	3	2.4	2.2	2.25	2.35	2.35	1.45	1.65	1.4	1.55	1.6
1	2	30	1	1	4	6	5	5	3	0	5	18	14	17	1	4	4	4.1	3.95	4	4	3.55	3.7	3.55	3.65	3.6
2	2	28	1	1	5	6	6	5	5	0	6	16	18	16	5	5	4.15	4.4	4.3	4.6	4.35	3.35	4.05	3.85	3.8	3.9
2	2	33	2	1	6	4	6	6	3	0	5	18	10	17	3	3	3.4	3.3	3.5	3.45	3.35	3	2.45	2.35	2.45	2.55
2	2	20	1	1	5	5	4	4	5	0	7	20	17	12	6	4	4	4.2	3.95	4.25	4.2	3.4	4.15	3.8	4.15	4.1
2	2	30	1	2	7	3	4	5	5	0	6	17	19	16	7	7	4	3.75	3.6	4.3	3.65	3.95	3.8	3.6	4.3	3.65
2	2	25	1	1	7	7	7	4	7	0	7	18	12	16	7	4	2.15	2.6	2.9	3	3.15	1.45	1.8	1.95	2.05	1.75
2	2	25	1	1	6	5	6	6	4	0	7	20	20	19	3	7	4	4.25	4.15	4.4	4.3	3.8	4.15	4.1	4.4	4.15
2	2	19	2	1	6	2	4	7	2	2	2	15	14	10	1	3	2.6	2.8	2.6	2.55	2.6	2.35	2.65	2.4	2.5	2.7
2	2	22	1	1	5	4	7	4	3	1	6	13	9	11	6	5	2.9	3.25	3.45	3.5	3.45	2.25	3.25	3.55	3.55	3.4
2	2	20	1	1	4	3	7	3	4	0	5	19	16	19	6	5	4.35	5.4	5.05	5.25	5.75	4.25	5.35	5.2	5.3	5.45
1	2	26	1	2	7	6	7	4	7	0	7	20	16	18	4	4	1.7	1.75	1.9	1.8	1.8	1.55	1.45	1.7	1.55	1.7
2	2	22	2	2	5	5	7	2	2	0	7	18	13	18	7	6	3.4	2.85	2.8	3.1	3.1	3.4	2.95	2.85	3.15	2.95
2	2	22	1	1	7	3	7	5	6	0	6	18	19	20	3	5	3.9	4.1	4.4	4.65	4.35	3.5	4.1	4.1	4.05	4.1
2	2	19	1	1	5	7	7	7	1	0	7	20	15	19	1	7	3.75	3.65	3.55	3.85	3.7	3.8	3.7	3.55	3.9	3.7
2	2	33	2	2	6	4	6	5	2	0	6	18	13	17	6	3	3.4	2.75	2.85	2.7	3	3.4	2.8	2.85	2.7	3
1	2	20	1	1	7	3	7	2	2	3	5	18	17	13	3	6	4.75	4.5	4.55	4.7	4.9	4.5	4.9	4.75	4.75	4.8
1	2	23	1	2	5	6	5	3	1	2	6	19	20	18	5	1	3.6	3.55	3.3	3.45	3.3	3.35	3.45	3.2	3.1	3.5
1	2	23	2	1	2	2	5	2	2	2	5	18	10	14	4	3	3.45	3.25	3.5	3.45	3.5	2.6	3	3.3	3.15	3.35
1	2	21	1	2	6	3	5	6	4	2	3	19	12	18	7	4	3.7	3.7	3.65	4.05	4.25	4.05	4.7	4.65	4.75	4.95
1	2	23	1	1	3	3	6	2	1	0	6	18	17	18	6	4	4.2	3.7	4.1	4.3	4.55	3.7	3.5	3.95	3.95	4.4
1	2	20	1	1	7	5	7	6	6	0	7	18	16	19	5	4	3.75	3.7	3.9	3.7	3.9	3.25	3.2	3.4	3.35	3.5
1	2	20	1	1	6	4	5	6	4	2	7	17	16	17	3	6	4.25	4.6	4.35	4.5	4.6	3.4	3.85	3.95	3.95	4
1	2	22	1	1	7	5	5	5	3	0	5	17	16	18	3	3	2.3	2.4	2.7	2.85	2.45	1.9	2.15	2.4	2.35	2.05
1	2	19	1	1	5	2	6	6	3	2	5	18	14	14	5	3	4.25	3.75	3.95	4.1	4.05	4.05	3.65	3.6	3.85	4
2	2	21	1	1	7	3	7	5	1	0	6	19	16	15	2	4	3.85	3.2	3.4	3.2	3.05	2.95	3.7	3.45	3.05	3.1
2	2	20	1	2	6	1	7	4	3	0	2	16	17	15	5	4	2.3	2.4	2.5	2.35	2.45	2.25	2.5	2.6	2.55	2.5
1	2	19	1	2	7	6	6	4	5	2	6	18	19	20	6	4	2.05	2.55	2	2.15	2.5	2.1	2.35	2.05	2.15	2.5
2	2	22	1	1	7	1	6	6	6	0	6	16	10	13	6	6	3.85	4.05	4.3	4.3	4.4	4	4.2	4.15	4.4	4.7
1	2	18	1	1	7	6	2	7	1	1	5	16	8	16	1	2	2.15	1.65	1.75	1.6	1.55	2.1	1.6	1.7	1.55	1.5
2	2	24	1	1	7	3	7	7	6	0	5	18	12	20	6	4	2.95	3.1	2.95	3	3.1	2.55	2.4	2.4	2.4	2.45
1	2	26	1	2	4	3	2	5	1	0	6	20	18	17	4	2	3.65	3.95	3.75	3.9	4.05	3	4	3.8	4.05	4.05
2	2	23	1	1	3	5	6	3	3	1	6	19	18	17	5	3	4.35	4.8	4.65	4.8	4.95	4.75	5.4	5.05	5.2	5.15
3	1	26	2	1	4	1	5	3	3	2	4	15	11	16	5	4	2.8	2.5	2.6	2.6	2.6	1.85	1.75	1.7	1.6	1.85
3	1	23	1	2	7	6	7	7	1	0	7	20	13	20	6	4	2.55	2.45	2.5	2.65	2.6	2.25	2.3	2.3	2.15	2.35
3	1	21	1	2	6	3	6	2	4	0	6	18	16	19	5	3	3.8	4	4.15	4.1	4.1	3.6	3.65	3.85	3.65	3.75
3	1	27	2	2	7	2	5	5	2	3	7	17	17	17	7	5	2.35	2.2	2.25	2.15	2.2	2.5	2.45	2.55	2.4	2.25
3	1	20	2	1	7	3	6	7	6	0	6	19	11	15	2	4	3.2	3.45	3.4	3.75	3.45	4.05	4.15	3.95	4.35	4.2
3	1	20	1	1	5	3	7	1	4	0	6	18	19	16	4	4	3.45	2.45	2.65	2.75	2.7	3.25	2.25	2.45	2.45	2.5
3	1	33	2	1	5	4	5	2	1	1	4	19	19	18	7	7	3.15	2.8	2.9	2.95	2.9	2.05	2.2	2.15	2.25	2.2
3	1	30	1	1	5	5	3	5	5	0	6	17	13	19	7	3	4.4	4.35	4.6	4.5	4.35	4.25	4.45	4.6	4.4	4.35
3	1	27	1	2	5	2	4	5	1	0	7	17	17	19	7	6	3.55	3	3.2	3.1	3.1	3.45	3.1	3.25	3.4	3.25
3	1	24	2	2	5	5	7	5	1	0	7	20	17	17	5	5	3.95	4.8	4.8	4.85	4.8	4	4.55	4.2	4.65	4.75
3	1	21	1	1	7	5	7	5	6	0	5	19	16	20	5	6	4.05	4.15	3.7	4.2	4	3.25	3.25	2.9	3.35	3.25
3	1	33	2	2	7	3	2	7	3	0	6	16	13	16	1	1	3.75	3.7	3.8	3.6	3.65	3.5	3.2	3.35	2.95	3.15
3	1	29	2	1	7	5	7	4	4	2	4	16	20	15	7	6	4.6	4.85	4.85	4.9	4.8	4.55	4.95	4.85	4.95	5.25
3	1	21	1	1	7	4	5	7	1	2	5	19	18	15	7	7	4.75	4.5	4.55	4.75	4.7	4.5	4.45	4.6	4.65	4.75
3	1	28	1	1	4	2	1	5	2	1	5	19	18	18	3	1	1.9	2.2	2.15	2.15	2.2	1.65	2.2	2	1.8	1.8
3	1	31	1	2	3	2	6	6	2	0	6	16	13	11	5	7	3.35	3.8	3.65	3.8	3.45	3.2	3.55	3.7	3.7	3.45
3	1	23	1	2	7	4	6	7	2	0	6	20	20	19	1	5	1.9	2.2	2	1.8	2	1.95	2.05	1.75	1.8	2
3	1	33	2	1	6	1	5	4	1	3	5	18	19	17	6	3	3.75	3.75	4.4	4	4.15	3.75	3.75	4.4	4	4.15
3	1	25	1	1	6	3	4	5	1	0	5	18	17	19	6	5	4.3	3.9	3.9	4.35	4.45	4.3	3.9	3.8	4.65	4.2
3	1	24	1	1	6	1	6	6	5	0	5	19	16	19	7	5	3.5	3.8	4.1	4.2	3.8	3.4	3.6	3.55	3.5	3.4
3	1	29	2	2	4	4	6	4	3	3	6	16	16	16	2	3	3.35	3.4	3.3	3.65	2.8	2.65	2.45	2.65	2.9	2.45
3	1	24	1	2	7	5	6	5	4	0	7	20	17	19	1	7	5.1	4.6	4.55	4.6	4.5	4.6	4.3	4.4	4.25	4.25
3	1	20	1	1	6	2	7	6	3	1	7	19	20	17	4	3	3.1	3.2	3.15	3.4	2.95	2.55	2.7	2.75	2.85	2.6
1	2	28	2	1	4	1	4	4	1	0	4	18	19	17	1	4	3.1	2.7	2.95	3	3.1	2.95	3.3	3.65	3.65	3.55
1	2	27	1	2	3	1	1	4	1	0	7	17	18	17	1	4	3.45	3.65	3.65	3.6	3.35	3.1	2.95	2.85	2.95	2.45
1	2	22	2	1	6	2	7	5	4	0	5	20	16	17	6	2	1.65	1.5	1.5	1.55	1.45	1.45	1.5	1.5	1.55	1.45
2	2	29	1	1	6	5	6	5	3	3	7	16	13	16	7	4	3.15	3.7	3.95	3.9	3.85	3.75	3.95	4.4	4.3	4.65
3	1	21	1	1	5	2	5	2	1	2	5	18	17	19	1	1	3.45	3.3	3.05	3.2	3.3	3.1	3	2.85	2.95	3.1
2	2	22	1	2	4	3	7	4	2	2	5	18	17	17	5	6	2.5	3.1	3	3.3	3.45	2.9	4	3.85	4.4	4.75
1	2	29	2	1	5	1	7	4	4	0	7	19	17	20	3	3	3.45	3.35	3.95	3.95	3.35	3	3.05	3.6	3.5	3.1
3	1	20	1	1	6	2	6	5	1	0	4	18	17	17	1	3	3.1	3.55	3.65	3.35	3.4	2	3.05	3.1	3.05	2.95
3	1	21	1	1	5	1	6	4	4	0	4	19	11	18	7	5	3.75	3.9	3.95	3.7	4.15	3.5	3.55	3.65	3.35	3.75
1	2	27	2	1	6	4	7	2	4	3	7	18	15	15	6	3	3.4	3.85	3.85	4.2	4.05	3.2	3.6	3.6	3.85	3.6
1	2	33	1	1	1	5	1	7	6	3	7	19	16	19	7	3	4.25	4.85	3.55	4.1	4.05	3.35	4.55	3.7	4.1	4.25
1	2	29	2	1	6	3	2	6	5	1	3	18	20	16	5	4	3.2	3.3	3.3	3.6	3.3	2.7	3.05	3.1	3.35	2.95
2	2	30	2	2	4	2	7	2	2	0	5	14	10	15	6	3	3.2	3.6	3.65	3.65	3.5	1.8	2.35	2.5	2.45	2.45
2	2	24	1	1	4	4	5	5	2	0	5	20	15	16	7	7	1.9	2	1.95	1.9	1.9	1.85	1.85	1.9	1.7	1.85
1	2	21	2	1	6	5	5	6	6	0	6	18	14	12	6	2	3.2	3.25	3.15	3.8	3.2	3.3	3.85	3.9	4.4	4.15
1	2	34	1	1	7	7	7	7	5	0	6	17	18	18	1	1	2.4	1.8	1.9	1.75	2.15	1.35	1.5	1.5	1.4	1.75
3	1	25	1	1	4	5	5	2	2	0	6	18	19	18	4	4	4.25	4.4	4.65	4.35	4.5	4.25	4.4	4.65	4.35	4.5
3	1	18	1	1	6	5	7	2	2	0	5	20	17	18	4	2	5.1	5.65	5.5	5.3	5.7	5.2	5.35	5.6	5.65	5.6
1	2	24	1	2	4	1	6	2	4	2	5	17	10	17	3	4	3.65	3.6	3.4	4.05	4	3.4	3.4	3.2	3.6	3.7
2	2	20	1	2	4	4	3	6	6	0	7	19	16	18	7	5	2.95	2.8	3.2	3.25	3.05	3.05	3.5	3.6	3.65	3.75
2	2	20	1	2	5	2	7	3	6	2	5	17	17	15	6	3	4	3.7	3.65	3.7	3.6	3.3	3.15	3.3	3.3	3.2
2	2	21	1	1	7	3	7	7	3	3	7	16	14	14	7	4	2.7	3.6	4.05	3.25	3.8	3.05	3.1	3.3	2.8	3.05
2	2	31	2	1	6	6	3	7	4	1	7	17	14	15	2	5	4.35	4.85	5	4.75	4.95	5.5	5.5	5.75	5.5	5.3
1	2	27	2	1	5	3	7	3	2	1	5	14	16	15	5	3	4.05	4	4	3.95	3.75	2.6	2.75	2.85	2.75	2.4
2	2	23	1	1	5	5	6	5	1	0	7	18	18	18	2	3	2.45	3.05	3	3.3	3.1	2	2.45	2.4	2.5	2.05
1	2	22	2	1	6	7	7	4	7	1	7	20	15	17	2	6	2.75	3.1	3.3	3.2	3.2	2.8	2.85	3.2	2.85	2.8
2	2	20	2	1	5	7	3	3	5	0	5	18	10	13	5	5	3.4	3.45	3.25	3.05	3.5	1.85	2.15	2.1	2.05	2.1
3	1	20	1	2	5	2	7	5	5	0	4	16	15	14	6	5	4.65	5.05	5.05	5.25	5.05	4.65	5.2	5.15	5.35	5.35
3	1	24	1	1	7	4	5	6	4	1	5	19	16	16	6	6	1.8	2.25	2.1	1.95	1.85	1.8	2.35	2.3	2	2
3	1	20	1	2	6	1	7	3	4	2	7	20	17	20	6	7	5.1	4.75	4.75	5.15	5.2	4.7	4.6	4.5	4.8	4.85
3	1	20	1	2	4	5	5	5	2	0	5	15	12	13	5	3	3.5	3.95	3.8	4.05	3.6	3	3.55	3.25	3.4	3.25
2	2	24	1	2	6	6	6	7	4	3	7	20	15	15	1	3	3.05	3.1	3.2	3.35	3.1	2.9	2.05	2.45	2.35	2
2	2	20	1	1	7	4	5	7	2	0	6	15	19	17	7	5	3.65	3.5	3.55	3.25	3.65	2.95	3.05	2.75	3	3.15
2	2	20	1	1	7	5	7	7	1	0	7	18	12	17	6	7	4.6	4.25	4.3	4.3	4.25	4	4.55	4.45	4.65	4.5
2	2	18	1	2	4	4	7	2	2	2	6	20	12	19	3	4	3.85	3.9	3.6	3.6	4	3.45	3.05	3.2	3	3.7

## Sheet: Information on variables
Variable	Description	Values
group	participant group	1 = fertile women, 2 = infertile woman, 3 = males
gender	gender	1 = male	2 = female
age	age
relationship_status	relationship status	1 = single	2 = married or in partnership
desire_children	desire to have children	1 = yes	2 = no or not sure
role_music_life	role of music in life
classical_music	frequency of listening to classical music
passive_music	passive music listening
active_music	active music listening
concert_music	concert music listening
years_musictrain	years musical training
liking_piano_music	liking of piano solo music
MDBF_GS	positive-negative mood
MDBF_WM	altertness-fatigue
MDBF_RU	quietude-disquietude
one_night_stand	interest in one-night stand with person with most attractive face
long_term_relation	interest in long-term relationship with person with most attractive face
attractive_control	attractiveness: control condition
attractive_lp	attractiveness: low-pleasant music
attractive_lu	attractiveness: low-unpleasant music
attractive_hp	attractiveness: high-pleasant music
attractive_hu	attractiveness: high-unpleasant music
dating_control	dating desirability: control condition
dating_lp	dating: low-pleasant music
dating_lu	dating: low-unpleasant music
dating_hp	dating: high-pleasant music
dating_hu	dating: high-unpleasant music	Note: missing values are coded as 999
